# Supplementary material for: Phenol Degradation by Pseudarthrobacter phenanthrenivorans Sphe3
Source: Microorganisms. 2023 Feb 18;11(2):524. doi: 10.3390/microorganisms11020524 (PMC9966258; doi:10.3390/microorganisms11020524)
Supplement: Supplementary file 1 [file microorganisms-11-00524-s001.zip]

Archive with 1 entries (1 files):
- microorganisms-2218415-supplementary.pdf
